# Supplementary material for: Towards subject-level cerebral infarction classification of CT scans using convolutional networks
Source: PLoS One. 2020 Jul 15;15(7):e0235765. doi: 10.1371/journal.pone.0235765 (PMC7363075; doi:10.1371/journal.pone.0235765)
Supplement: S1 Datapoints — This file contains prediction and groundtruth datapoints to calculate the ROC curves of the classification networks. Furthermore per-volume Dice scores of intermediate results are included. (ZIP) [file pone.0235765.s002.zip]

Archive with 8 entries (8 files):
- raw_data_points_regionproposal_nobrainsegmented.xlsx
- raw_data_points_regionproposal_brainsegmented.xlsx
- 3d_unet_distance_hyperparam.xlsx
- DATA_README.txt
- example_roc.py
- raw_data_points_cranial_cavity_3dunet.xlsx
- raw_data_points_cranial_cavity_2dunet.xlsx
- raw_data_points.xlsx
