# Supplementary material for: Towards subject-level cerebral infarction classification of CT scans using convolutional networks
Source: PLoS One. 2020 Jul 15;15(7):e0235765. doi: 10.1371/journal.pone.0235765 (PMC7363075; doi:10.1371/journal.pone.0235765)
Supplement: S1 Datapoints — This file contains prediction and groundtruth datapoints to calculate the ROC curves of the classification networks. Furthermore per-volume Dice scores of intermediate results are included. (ZIP) [file pone.0235765.s002.zip › raw_data_points_regionproposal_brainsegmented.xlsx]

## Sheet: Region Proposals
0.0125665
0.428591
0.12464
0.624861
0.351494
0.762121
0.756077
0.230647
