# Supplementary material for: Towards subject-level cerebral infarction classification of CT scans using convolutional networks
Source: PLoS One. 2020 Jul 15;15(7):e0235765. doi: 10.1371/journal.pone.0235765 (PMC7363075; doi:10.1371/journal.pone.0235765)
Supplement: S1 Datapoints — This file contains prediction and groundtruth datapoints to calculate the ROC curves of the classification networks. Furthermore per-volume Dice scores of intermediate results are included. (ZIP) [file pone.0235765.s002.zip › 3d_unet_distance_hyperparam.xlsx]

## Sheet: Distance0
0.974206
0.975391
0.970074
0.971121

## Sheet: Distance3
0.976546
0.977363
0.972723
0.973803

## Sheet: Distance5
0.977982
0.979356
0.974954
0.975637

## Sheet: Distance7
0.979502
0.981541
0.977107
0.977642

## Sheet: Distance9
0.979795
0.982364
0.978076
0.978238

## Sheet: Distance11
0.9804
0.983491
0.979014
0.978984

## Sheet: Distance13
0.979867
0.983392
0.979063
0.978795

## Sheet: Distance15
0.979756
0.983706
0.979181
0.978755
