# Supplementary material for: Towards subject-level cerebral infarction classification of CT scans using convolutional networks
Source: PLoS One. 2020 Jul 15;15(7):e0235765. doi: 10.1371/journal.pone.0235765 (PMC7363075; doi:10.1371/journal.pone.0235765)
Supplement: S1 Datapoints — This file contains prediction and groundtruth datapoints to calculate the ROC curves of the classification networks. Furthermore per-volume Dice scores of intermediate results are included. (ZIP) [file pone.0235765.s002.zip › DATA_README.txt]

Various data points used in our publication.

A file usually consits of multiple Excel worksheets.
In case no header is present, each row contains a score for a single test set (or validation set) volume.

raw_data_points.xlsx: Contains prediction and groundtruth scores for the unstratified test set, the stratified test sets and the E2E architectures. Optional pixel-wise cranial cavity segmentation enabled for classification was marked with CCS in the worksheet name.

raw_data_points_cranial_cavity_3dunet.xlsx: Dice scores on the test set volumes for the 3D U-Net cranial cavity segmentation.

raw_data_points_cranial_cavity_2dunet.xlsx: Dice scores on the test set volumes for the 2D U-Net cranial cavity segmentation.

raw_data_points_regionproposal_nobrainsegmented.xlsx: Dice scores for region proposals with disabled cranial cavity segmentation.

raw_data_points_regionproposal_brainsegmented.xlsx: Dice scores for region proposals with enabled cranial cavity segmentation.

3d_unet_distance_hyperparam.xlsx: Different distance parameters evaluated on the validation set.
