# Supplementary material for: Towards subject-level cerebral infarction classification of CT scans using convolutional networks
Source: PLoS One. 2020 Jul 15;15(7):e0235765. doi: 10.1371/journal.pone.0235765 (PMC7363075; doi:10.1371/journal.pone.0235765)
Supplement: S1 Datapoints — This file contains prediction and groundtruth datapoints to calculate the ROC curves of the classification networks. Furthermore per-volume Dice scores of intermediate results are included. (ZIP) [file pone.0235765.s002.zip › example_roc.py]

#
#
# Supplementary material to "Towards Subject-Level Cerebral Infarction Classification of CT Scans using Convolutional Networks"
# Plot the results of the unstratified test set as a ROC curve.
#
# You need to install openpyxl, sklearn, scipy and matplotlib
# (e.g. with `pip3 install openpyxl sklearn scipy matplotlib`)
#
#

from openpyxl import Workbook
import numpy as np
import matplotlib.pyplot as plt
from itertools import cycle
from sklearn import svm, datasets
from sklearn.metrics import roc_curve, auc
from sklearn.model_selection import train_test_split
from sklearn.preprocessing import label_binarize
from sklearn.multiclass import OneVsRestClassifier
from scipy import interp
from sklearn.metrics import roc_auc_score
from openpyxl import load_workbook

wb = Workbook()
wb = load_workbook(filename = 'raw_data_points.xlsx')

sheets = [ wb.get_sheet_by_name("Unstratified")] # You can change the Sheet name here to "Age", "Scanner" etc.

allrows = list(sheets[0].rows)

groundtruth_values = []
prediction_values = []

for row in allrows[1:]:
    groundtruth_values.append(row[1].value) # Groundtruth is written in the second colum
    prediction_values.append(row[2].value)  # Prediction is written in the third colum
   
fpr, tpr, _ =   roc_curve(np.array(groundtruth_values), np.array(prediction_values))
roc_auc = auc(fpr, tpr)

print("ROC is ", roc_auc)

plt.figure()
lw = 2
plt.plot(fpr, tpr, color='darkorange',
         lw=lw, label='ROC curve (area = %0.2f)' % roc_auc)
plt.plot([0, 1], [0, 1], color='navy', lw=lw, linestyle='--')
plt.xlim([0.0, 1.0])
plt.ylim([0.0, 1.05])
plt.xlabel('False Positive Rate')
plt.ylabel('True Positive Rate')
plt.title('Stroke ROC Curve')
plt.legend(loc="lower right")
plt.show()
