# Supplementary material for: Towards subject-level cerebral infarction classification of CT scans using convolutional networks
Source: PLoS One. 2020 Jul 15;15(7):e0235765. doi: 10.1371/journal.pone.0235765 (PMC7363075; doi:10.1371/journal.pone.0235765)
Supplement: S1 Datapoints — This file contains prediction and groundtruth datapoints to calculate the ROC curves of the classification networks. Furthermore per-volume Dice scores of intermediate results are included. (ZIP) [file pone.0235765.s002.zip › raw_data_points.xlsx]

## Sheet: Unstratified
ID	Groundtruth	Prediction Score
0	1	0.383363
1	0	0.0331986
2	0	0.0230071
3	0	0.321248
4	1	0.441094
5	0	0.0178734
6	0	0.127245
7	1	0.27675
8	0	0.0561113
9	1	0.316476
10	1	0.139908
11	0	0.0676172
12	1	0.423099
13	0	0.0146732
14	1	0.380324
15	0	0.0165908
16	1	0.330682
17	0	0.297759
18	1	0.368822
19	0	0.149702
20	1	0.377064
21	1	0.30957
22	1	0.377979
23	0	0.254227
24	0	0.0847483
25	0	0.0574878
26	1	0.469364
27	0	0.0784528
28	1	0.351965
29	0	0.0326433
30	1	0.247252
31	1	0.490887
32	0	0.0861041
33	1	0.443819
34	1	0.353331
35	0	0.223044
36	1	0.37218
37	1	0.44681
38	1	0.359067
39	1	0.349211
40	1	0.418337
41	0	0.00789955
42	0	0.022753
43	0	0.0486829
44	0	0.191113
45	0	0.00136543
46	0	0.0164676
47	0	0.0250046
48	0	0.00867841
49	0	0.0237801
50	0	0.233375
51	0	0.00627655
52	0	0.24095
53	0	0.218391
54	0	0.109409
55	0	0.0170939
56	0	0.0504194
57	1	0.388421
58	0	0.125893
59	1	0.140418
60	0	0.26158
61	1	0.190383
62	1	0.409192
63	1	0.284761
64	1	0.508829
65	0	0.262047
66	0	0.00817227
67	0	0.0987135
68	1	0.437242
69	0	0.180922
70	0	0.326778
71	0	0.299897
72	0	0.0212258
73	1	0.490478
74	0	0.142355
75	1	0.347888
76	1	0.526378
77	0	0.243251
78	0	0.144218
79	1	0.236064
80	1	0.344723
81	0	0.0660417
82	0	0.0285866
83	1	0.19608
84	1	0.102309
85	0	0.191823
86	1	0.315466
87	0	0.0182094
88	0	0.0228265
89	1	0.442465
90	1	0.374281
91	0	0.125319
92	0	0.138421
93	1	0.238025
94	0	0.210792
95	1	0.508866
96	0	0.00367284
97	0	0.0875414
98	1	0.396363
99	1	0.283424
100	0	0.000338988
101	0	0.0930551
102	0	0.0336644
103	1	0.556791
104	0	0.0364576
105	0	0.178195
106	1	0.483039
107	0	0.0749028
108	1	0.37615
109	0	0.0157356
110	0	0.00994702
111	1	0.399411
112	0	0.0507713
113	1	0.314636
114	1	0.2949
115	1	0.188044
116	1	0.486375
117	0	0.0154916
118	1	0.362641
119	1	0.350058
120	1	0.468102
121	0	0.00371501
122	0	0.128728
123	1	0.390917
124	1	0.381287
125	1	0.476573
126	0	0.0109791
127	0	0.0333216
128	1	0.176851
129	0	0.00261225
130	1	0.16005
131	0	0.0372888
132	0	0.00163396
133	1	0.314026
134	0	0.0609836
135	1	0.506681
136	0	0.376746
137	1	0.446785
138	0	0.00762812
139	0	0.0471725
140	0	0.0603776
141	1	0.375335
142	0	0.162099
143	1	0.606664
144	0	0.0226278
145	1	0.503573
146	0	0.135236
147	1	0.476808
148	0	0.033467
149	0	0.0488381
150	0	0.103234
151	0	0.414133
152	1	0.420082
153	1	0.387438
154	1	0.366893
155	0	0.0321945
156	0	0.0605477
157	0	0.153304
158	0	0.151929
159	1	0.394954
160	1	0.030654
161	0	0.0544841
162	0	0.204875
163	1	0.52494
164	1	0.36023
165	0	0.158063
166	0	0.114717
167	1	0.454965
168	1	0.263406
169	1	0.379451
170	1	0.346239
171	1	0.389869
172	1	0.473243
173	1	0.272665
174	1	0.342847
175	1	0.284322
176	1	0.133255
177	1	0.364414
178	1	0.53601
179	1	0.371418
180	1	0.544641
181	1	0.413418
182	1	0.519857
183	1	0.366194
184	1	0.333618
185	1	0.440807

## Sheet: Age
ID	Groundtruth	Prediction Score
0	1	0.410836
1	0	0.0382692
2	0	0.270761
3	0	0.201306
4	1	0.48178
5	0	0.0254476
6	0	0.135887
7	1	0.472519
8	0	0.0375927
9	1	0.388114
10	1	0.0803816
11	0	0.48377
12	1	0.409871
13	1	0.342225
14	0	0.031733
15	1	0.304178
16	0	0.320589
17	0	0.00497405
18	0	0.0175575
19	1	0.436841
20	1	0.334388
21	0	0.117349
22	1	0.580376
23	1	0.341495
24	0	0.23774
25	0	0.0947456
26	0	0.1271
27	1	0.315297
28	0	0.0592623
29	1	0.305826
30	0	0.0613241
31	0	0.0337632
32	1	0.473144
33	1	0.426551
34	0	0.0464224
35	1	0.37573
36	1	0.50803
37	0	0.204043
38	1	0.197948
39	0	0.396146
40	1	0.600073
41	0	0.000826125
42	0	0.110933
43	0	0.0474759
44	0	0.0348631
45	0	0.202713
46	0	0.0358733
47	0	0.185603
48	0	0.0855982
49	0	0.0255675
50	0	0.0609627
51	1	0.417809
52	0	0.101677
53	1	0.171314
54	0	0.173297
55	1	0.160491
56	1	0.478318
57	1	0.287659
58	1	0.0460245
59	0	0.260715
60	1	0.318004
61	0	0.0753491
62	1	0.396783
63	0	0.00961108
64	0	0.0497161
65	0	0.022568
66	0	0.442579
67	1	0.400946
68	0	0.269385
69	0	0.0170326
70	1	0.492636
71	0	0.0246999
72	1	0.433309
73	1	0.245909
74	0	0.413504
75	0	0.0252248
76	0	0.224647
77	1	0.114144
78	1	0.276326
79	0	0.181631
80	1	0.371836
81	1	0.429659
82	0	0.0106933
83	1	0.452486
84	1	0.393374
85	0	0.0930649
86	0	0.00365805
87	1	0.275284
88	0	0.148209
89	1	0.460807
90	0	0.0248487
91	0	0.0338049
92	1	0.43722
93	1	0.324242
94	0	0.00624574
95	0	0.0666504
96	1	0.489327
97	0	0.0348832
98	0	0.0754572
99	1	0.417916
100	1	0.330951
101	0	0.0121154
102	0	0.22059
103	1	0.419298
104	0	0.0292319
105	1	0.455151
106	1	0.258381
107	1	0.364364
108	1	0.34844
109	0	0.0281544
110	1	0.388544
111	1	0.392909
112	1	0.305471
113	0	0.0933111
114	1	0.516897
115	0	0.0309861
116	1	0.56576
117	1	0.347098
118	0	0.128619
119	1	0.124998
120	1	0.359832
121	1	0.190018
122	0	0.05985
123	1	0.249006
124	0	0.255711
125	0	0.0591496
126	1	0.290435
127	1	0.455745
128	0	0.335616
129	1	0.463641
130	0	0.195835
131	1	0.335575
132	1	0.418118
133	1	0.426781
134	0	0.0121926
135	0	0.245535
136	1	0.441335
137	1	0.423521
138	0	0.511388
139	0	0.14768
140	0	0.606703
141	1	0.0161929
142	0	0.181057
143	0	0.163121
144	1	0.445371
145	1	0.50316
146	1	0.371663
147	1	0.43572
148	1	0.255327
149	0	0.258968
150	1	0.488778
151	1	0.563558
152	1	0.530311
153	1	0.273527
154	1	0.448018
155	0	0.01736
156	0	0.118707
157	1	0.42877
158	1	0.103062
159	0	0.185001
160	1	0.368173
161	0	0.379513
162	1	0.54886
163	0	0.114586
164	1	0.441188
165	1	0.44031
166	0	0.552886
167	0	0.0916432
168	0	0.0290085
169	1	0.275432
170	0	0.0870991
171	0	0.0804406

## Sheet: Scanner
ID	Groundtruth	Prediction Score
0	0	0.367847
1	1	0.434353
2	0	0.00692217
3	1	0.440625
4	1	0.403066
5	0	0.0369422
6	0	0.0400884
7	0	0.232495
8	1	0.341272
9	1	0.368781
10	1	0.456082
11	0	0.00171178
12	0	0.00617145
13	1	0.335666
14	0	0.303364
15	0	0.13833
16	1	0.27535
17	1	0.512389
18	1	0.321026
19	1	0.326778
20	1	0.331812
21	1	0.314595
22	1	0.306472
23	0	0.0579808
24	0	0.0153961
25	0	0.0809424
26	0	0.0120518
27	0	0.04585
28	0	0.395225
29	0	0.164156
30	1	0.409568
31	1	0.311921
32	1	0.508118
33	1	0.319516
34	0	0.00566133
35	0	0.191672
36	0	0.287766
37	0	0.0646553
38	0	0.00761615
39	0	0.0126616
40	0	0.0942593
41	1	0.313462
42	1	0.504571
43	0	0.260762
44	0	0.0379921
45	1	0.448321
46	1	0.364622
47	1	0.470593
48	0	0.00530167
49	1	0.329433
50	0	0.128725
51	0	0.094846
52	1	0.277952
53	0	0.0479113
54	0	0.0497688
55	0	0.0572881
56	0	0.0119275
57	1	0.405537
58	1	0.375827
59	0	0.0163404
60	0	0.0522271
61	1	0.181641
62	1	0.371451
63	0	0.0308645
64	0	0.00505781
65	0	0.110131
66	1	0.173237
67	1	0.348319
68	1	0.297334
69	0	0.181099
70	0	0.0285277
71	0	0.189775
72	1	0.1731
73	0	0.0140417
74	0	0.0250869
75	0	0.0245519
76	1	0.449245
77	1	0.535057
78	1	0.474661
79	1	0.248404
80	1	0.0941741
81	0	0.00473578
82	1	0.414525
83	1	0.38293
84	0	0.141069
85	1	0.241071
86	0	0.205268
87	0	0.174754
88	1	0.501894
89	1	0.42078
90	0	0.0740567
91	0	0.0335648
92	1	0.0857345
93	0	0.0600356
94	1	0.272411
95	0	0.00205546
96	1	0.295686
97	1	0.224253
98	0	0.0329997
99	0	0.0130537
100	1	0.301325
101	1	0.352979
102	0	0.00801663
103	1	0.44327
104	0	0.114713
105	0	0.000744979
106	1	0.375755
107	1	0.494938
108	1	0.40783
109	0	0.461203
110	0	0.0154247
111	1	0.432798
112	1	0.377275
113	1	0.29407
114	0	0.0383155
115	0	0.134064
116	1	0.56023
117	0	0.187487
118	0	0.473043
119	0	0.0360201
120	1	0.444924
121	1	0.474031
122	0	0.0561957
123	1	0.44522
124	0	0.371197
125	0	0.00378805
126	1	0.391245
127	1	0.0335691
128	0	0.128956
129	0	0.0813867
130	1	0.426744
131	1	0.309385
132	0	0.025229
133	1	0.321989
134	1	0.471916
135	1	0.394078
136	0	0.0197648
137	1	0.514041
138	1	0.311489
139	0	0.286048
140	1	0.561591
141	0	0.00881396
142	0	0.0395859
143	0	0.105615
144	1	0.45454
145	1	0.335984
146	1	0.492358
147	1	0.425348
148	0	0.368154
149	1	0.384358

## Sheet: E2E DenseNet
ID	Groundtruth	Prediction Score
0	1	0.832404
1	0	0.119239
2	0	0.113854
3	0	0.951992
4	1	0.908866
5	0	0.581746
6	0	0.442139
7	1	0.646824
8	0	0.167879
9	1	0.630353
10	1	0.490326
11	0	0.558661
12	1	0.210248
13	0	0.1362
14	1	0.699587
15	0	0.74195
16	1	0.611831
17	0	0.922594
18	1	0.848707
19	0	0.275764
20	1	0.737052
21	1	0.706972
22	1	0.751506
23	0	0.637108
24	0	0.231292
25	0	0.892519
26	1	0.772442
27	0	0.534967
28	1	0.893752
29	0	0.504017
30	1	0.115209
31	1	0.954048
32	0	0.238941
33	1	0.730568
34	1	0.2434
35	0	0.231851
36	1	0.772007
37	1	0.589723
38	1	0.820466
39	1	0.830963
40	1	0.255444
41	0	0.226443
42	0	0.338613
43	0	0.0744971
44	0	0.320331
45	0	0.606471
46	0	0.677111
47	0	0.262132
48	0	0.568539
49	0	0.191523
50	0	0.961925
51	0	0.613892
52	0	0.339952
53	0	0.92124
54	0	0.758364
55	0	0.548047
56	0	0.504024
57	1	0.93064
58	0	0.115646
59	1	0.652741
60	0	0.608483
61	1	0.803494
62	1	0.759437
63	1	0.312613
64	1	0.976933
65	0	0.514485
66	0	0.268745
67	0	0.52957
68	1	0.960047
69	0	0.237459
70	0	0.0958968
71	0	0.680733
72	0	0.205774
73	1	0.568209
74	0	0.348821
75	1	0.920557
76	1	0.931626
77	0	0.520479
78	0	0.647474
79	1	0.574591
80	1	0.107544
81	0	0.80545
82	0	0.79105
83	1	0.503054
84	1	0.632267
85	0	0.368796
86	1	0.909885
87	0	0.0592238
88	0	0.333064
89	1	0.826212
90	1	0.708472
91	0	0.762949
92	0	0.338048
93	1	0.462797
94	0	0.604216
95	1	0.984672
96	0	0.133746
97	0	0.325597
98	1	0.554422
99	1	0.743774
100	0	0.0601792
101	0	0.15179
102	0	0.135223
103	1	0.845508
104	0	0.316667
105	0	0.394754
106	1	0.476385
107	0	0.57383
108	1	0.749547
109	0	0.407804
110	0	0.20364
111	1	0.766522
112	0	0.516252
113	1	0.895779
114	1	0.840284
115	1	0.542614
116	1	0.688169
117	0	0.450969
118	1	0.523379
119	1	0.504295
120	1	0.819134
121	0	0.426027
122	0	0.536088
123	1	0.340897
124	1	0.715058
125	1	0.803607
126	0	0.0914837
127	0	0.199537
128	1	0.105768
129	0	0.397613
130	1	0.333313
131	0	0.189277
132	0	0.171638
133	1	0.678424
134	0	0.0960132
135	1	0.974839
136	0	0.692041
137	1	0.572818
138	0	0.303184
139	0	0.295139
140	0	0.0918691
141	1	0.844669
142	0	0.733541
143	1	0.456284
144	0	0.192785
145	1	0.929829
146	0	0.0942683
147	1	0.804132
148	0	0.232375
149	0	0.320672
150	0	0.628862
151	0	0.281844
152	1	0.860996
153	1	0.937206
154	1	0.724847
155	0	0.476987
156	0	0.25338
157	0	0.127742
158	0	0.0876467
159	1	0.984914
160	1	0.204234
161	0	0.657
162	0	0.946665
163	1	0.968463
164	1	0.419174
165	0	0.181801
166	0	0.180666
167	1	0.672974
168	1	0.890583
169	1	0.834574
170	1	0.921745
171	1	0.881267
172	1	0.782246
173	1	0.897294
174	1	0.373378
175	1	0.903992
176	1	0.547886
177	1	0.502905
178	1	0.407006
179	1	0.966325
180	1	0.928403
181	1	0.693242
182	1	0.83862
183	1	0.74154
184	1	0.624182
185	1	0.928527

## Sheet: E2E Hemorrhage
ID	Groundtruth	Prediction Score
0	1	0.99227
1	0	0.0148121
2	0	0.000304976
3	0	0.999751
4	1	0.938691
5	0	0.566341
6	0	0.842894
7	1	0.972967
8	0	9.7314e-05
9	1	0.888525
10	1	0.739018
11	0	0.980501
12	1	0.0130607
13	0	0.00297875
14	1	0.741166
15	0	0.58462
16	1	0.897208
17	0	0.604948
18	1	0.373722
19	0	0.0945952
20	1	0.944076
21	1	0.902551
22	1	0.990657
23	0	0.842653
24	0	4.06747e-05
25	0	0.979875
26	1	0.996969
27	0	0.438319
28	1	0.974563
29	0	0.636394
30	1	0.00883146
31	1	0.999754
32	0	0.630515
33	1	0.999893
34	1	0.666025
35	0	0.115069
36	1	0.97984
37	1	0.858571
38	1	0.97743
39	1	0.984139
40	1	0.16781
41	0	0.0581917
42	0	0.0334696
43	0	0.00438163
44	0	0.010711
45	0	0.680767
46	0	0.807795
47	0	0.000710551
48	0	0.528256
49	0	0.0533258
50	0	0.996802
51	0	0.128867
52	0	0.56745
53	0	0.923197
54	0	0.81437
55	0	0.113376
56	0	0.903061
57	1	0.976356
58	0	0.00253521
59	1	0.795401
60	0	0.539782
61	1	0.998041
62	1	0.592855
63	1	0.0687573
64	1	0.994732
65	0	0.977142
66	0	0.0294801
67	0	0.302404
68	1	0.999908
69	0	0.228783
70	0	0.00248705
71	0	0.998192
72	0	0.289233
73	1	0.973297
74	0	0.873115
75	1	0.995794
76	1	0.998383
77	0	0.585484
78	0	0.39461
79	1	0.83685
80	1	0.0209925
81	0	0.995744
82	0	0.999823
83	1	0.993992
84	1	0.554908
85	0	0.0309518
86	1	0.959946
87	0	0.000216063
88	0	0.044284
89	1	0.999195
90	1	0.602112
91	0	0.997404
92	0	0.0319831
93	1	0.622154
94	0	0.993478
95	1	0.99941
96	0	0.0050401
97	0	0.168456
98	1	0.99407
99	1	0.746497
100	0	2.78037e-05
101	0	0.00017142
102	0	0.132198
103	1	0.999826
104	0	0.0974241
105	0	0.553009
106	1	0.99248
107	0	0.980551
108	1	0.97718
109	0	0.621233
110	0	0.0072047
111	1	0.992546
112	0	0.628182
113	1	0.999438
114	1	0.997586
115	1	0.997584
116	1	0.988073
117	0	0.152523
118	1	0.104882
119	1	0.129206
120	1	0.996185
121	0	0.569426
122	0	0.44827
123	1	0.364934
124	1	0.990707
125	1	0.998854
126	0	0.00018189
127	0	0.000432019
128	1	0.000225039
129	0	0.555958
130	1	0.878017
131	0	0.00596471
132	0	0.0524949
133	1	0.959942
134	0	0.276917
135	1	0.998743
136	0	0.146023
137	1	0.886248
138	0	0.135504
139	0	0.000841138
140	0	0.000220425
141	1	0.977297
142	0	0.973878
143	1	0.0793475
144	0	0.00475655
145	1	0.99994
146	0	0.00299148
147	1	0.991959
148	0	0.000204566
149	0	0.421191
150	0	0.989718
151	0	0.977039
152	1	0.987418
153	1	0.468891
154	1	0.986469
155	0	0.292569
156	0	0.115471
157	0	0.00764648
158	0	0.00251285
159	1	0.995577
160	1	0.0168131
161	0	0.935212
162	0	0.994649
163	1	0.998696
164	1	0.496362
165	0	0.103038
166	0	0.000322269
167	1	0.991075
168	1	0.985536
169	1	0.995129
170	1	0.997657
171	1	0.979205
172	1	0.999854
173	1	0.788791
174	1	0.216498
175	1	0.983019
176	1	0.598019
177	1	0.668334
178	1	0.965562
179	1	0.999879
180	1	0.999905
181	1	0.995666
182	1	0.244714
183	1	0.952373
184	1	0.789309
185	1	0.992557

## Sheet: Unstratified CCS
ID	Groundtruth	Prediction Score
0	1	0.460105
1	0	0.000787186
2	0	0.0108933
3	0	0.207078
4	1	0.404539
5	0	0.0131299
6	0	0.232521
7	1	0.361095
8	0	0.00667657
9	1	0.353759
10	1	0.293307
11	0	0.00855612
12	1	0.310623
13	0	0.0123668
14	1	0.443283
15	0	0.153467
16	1	0.165149
17	0	0.32143
18	1	0.147935
19	0	0.0922038
20	1	0.383738
21	1	0.343563
22	1	0.323644
23	0	0.316743
24	0	0.000180458
25	0	0.0178162
26	1	0.229142
27	0	0.0521879
28	1	0.259484
29	0	0.0494676
30	1	0.290255
31	1	0.456504
32	0	0.00882212
33	1	0.296702
34	1	0.266102
35	0	0.107204
36	1	0.27342
37	1	0.364941
38	1	0.202634
39	1	0.459937
40	1	0.425752
41	0	0.0261967
42	0	0.0630582
43	0	0.0365956
44	0	0.18537
45	0	0.117888
46	0	0.0170386
47	0	0.00610386
48	0	0.00124646
49	0	0.00147435
50	0	0.176663
51	0	0.0439861
52	0	0.187372
53	0	0.146526
54	0	0.0137444
55	0	0.000111576
56	0	0.0312715
57	1	0.357374
58	0	0.0226617
59	1	0.180403
60	0	0.148794
61	1	0.0662285
62	1	0.432355
63	1	0.19119
64	1	0.457855
65	0	0.0181805
66	0	0.111737
67	0	0.100564
68	1	0.316526
69	0	0.0113065
70	0	0.339362
71	0	0.141348
72	0	0.0148035
73	1	0.35897
74	0	0.19932
75	1	0.304837
76	1	0.48996
77	0	0.208006
78	0	0.024364
79	1	0.120973
80	1	0.29523
81	0	0.0170696
82	0	0.1135
83	1	0.0537326
84	1	0.11395
85	0	0.0132946
86	1	0.418425
87	0	0.00323339
88	0	0.0049358
89	1	0.42438
90	1	0.254204
91	0	0.0300262
92	0	0.200786
93	1	0.189711
94	0	0.113418
95	1	0.476577
96	0	0.01428
97	0	0.124502
98	1	0.338896
99	1	0.383178
100	0	0
101	0	0.0109084
102	0	0.0117189
103	1	0.582941
104	0	0.000198416
105	0	0.0736433
106	1	0.563471
107	0	0.0694922
108	1	0.214522
109	0	0.00269493
110	0	0.00270334
111	1	0.473205
112	0	0.000952851
113	1	0.258064
114	1	0.147524
115	1	0.167509
116	1	0.430751
117	0	0.0114046
118	1	0.417177
119	1	0.428545
120	1	0.345586
121	0	0.00135177
122	0	0.190453
123	1	0.341748
124	1	0.308322
125	1	0.442849
126	0	0.0086713
127	0	0.00881775
128	1	0.244381
129	0	0.012135
130	1	0.196332
131	0	0.000175177
132	0	0.0481275
133	1	0.225355
134	0	0.000292666
135	1	0.554772
136	0	0.0328544
137	1	0.337793
138	0	9.24856e-05
139	0	0.0181081
140	0	0.026404
141	1	0.294265
142	0	0.197107
143	1	0.413888
144	0	7.6638e-05
145	1	0.515693
146	0	0.0221341
147	1	0.541461
148	0	0.00882646
149	0	0.018908
150	0	0.0244658
151	0	0.541809
152	1	0.417149
153	1	0.405047
154	1	0.224738
155	0	0.150809
156	0	0.00709202
157	0	0.0530276
158	0	0.0351084
159	1	0.172428
160	1	0.0191963
161	0	0.142889
162	0	0.171608
163	1	0.41171
164	1	0.510417
165	0	0.0218635
166	0	0.143309
167	1	0.409241
168	1	0.243002
169	1	0.395599
170	1	0.358798
171	1	0.300687
172	1	0.395673
173	1	0.28285
174	1	0.340306
175	1	0.251801
176	1	0.0184462
177	1	0.378206
178	1	0.37397
179	1	0.319279
180	1	0.434611
181	1	0.484582
182	1	0.429128
183	1	0.339956
184	1	0.279594
185	1	0.444629

## Sheet: Age CCS
ID	Groundtruth	Prediction Score
0	1	0.36387
1	0	0.000180344
2	0	0.0789214
3	0	0.198477
4	1	0.497452
5	0	0.0416595
6	0	0.0030924
7	1	0.394174
8	0	0.00350694
9	1	0.271995
10	1	0.330753
11	0	0.508971
12	1	0.267968
13	1	0.375398
14	0	0.118246
15	1	0.206001
16	0	0.339779
17	0	0.00027639
18	0	4.05398e-05
19	1	0.491047
20	1	0.249405
21	0	0.167373
22	1	0.311847
23	1	0.147211
24	0	0.0307723
25	0	0.0116654
26	0	0.033021
27	1	0.239451
28	0	0.0447529
29	1	0.358574
30	0	0.0923712
31	0	0.000103002
32	1	0.249358
33	1	0.319015
34	0	0.00117198
35	1	0.273026
36	1	0.411307
37	0	0.0628914
38	1	0.166791
39	0	0.164811
40	1	0.418661
41	0	0.201709
42	0	0.0674557
43	0	0.0459456
44	0	0.0942127
45	0	0.0668094
46	0	0.000149137
47	0	0.114931
48	0	0.0124704
49	0	0.0022057
50	0	0.0367821
51	1	0.428768
52	0	0.033929
53	1	0.155329
54	0	0.167316
55	1	0.0312629
56	1	0.425835
57	1	0.177066
58	1	0.115935
59	0	0.00687698
60	1	0.354807
61	0	0.187191
62	1	0.581719
63	0	0.156454
64	0	0.0212182
65	0	0.0124272
66	0	0.411278
67	1	0.390999
68	0	0.222298
69	0	0.0268126
70	1	0.475608
71	0	0.000579559
72	1	0.296245
73	1	0.181864
74	0	0.164398
75	0	0.00800491
76	0	0.147236
77	1	0.037137
78	1	0.349815
79	0	0.0033729
80	1	0.389648
81	1	0.206024
82	0	0.00917624
83	1	0.437024
84	1	0.44551
85	0	0.0290285
86	0	9.51204e-06
87	1	0.183746
88	0	0.0172894
89	1	0.471007
90	0	0.00624454
91	0	8.38507e-05
92	1	0.315757
93	1	0.299135
94	0	5.07408e-05
95	0	0.00914467
96	1	0.499962
97	0	0.000130972
98	0	0.00120887
99	1	0.451283
100	1	0.291051
101	0	0.00265217
102	0	0.128292
103	1	0.333026
104	0	0.00109656
105	1	0.285406
106	1	0.158264
107	1	0.542595
108	1	0.391392
109	0	0.00726329
110	1	0.373643
111	1	0.499664
112	1	0.362338
113	0	0.20838
114	1	0.431065
115	0	0.0508702
116	1	0.557136
117	1	0.267664
118	0	0.11672
119	1	0.225074
120	1	0.246176
121	1	0.135925
122	0	0.0413306
123	1	0.179061
124	0	0.315744
125	0	0.0310219
126	1	0.37128
127	1	0.475948
128	0	0.248743
129	1	0.350146
130	0	0.161709
131	1	0.311934
132	1	0.432263
133	1	0.590283
134	0	0.0087851
135	0	0.0630466
136	1	0.387324
137	1	0.232215
138	0	0.370504
139	0	0.049532
140	0	0.306117
141	1	0.0226246
142	0	0.000685515
143	0	0.144724
144	1	0.39458
145	1	0.555879
146	1	0.383514
147	1	0.332544
148	1	0.354151
149	0	0.178114
150	1	0.358492
151	1	0.453503
152	1	0.451536
153	1	0.23054
154	1	0.390783
155	0	0.0133336
156	0	0.0783346
157	1	0.438912
158	1	0.0355378
159	0	0.173845
160	1	0.464672
161	0	0.33983
162	1	0.434944
163	0	0.0581513
164	1	0.465243
165	1	0.362471
166	0	0.5336
167	0	0.0148239
168	0	0.413002
169	1	0.326393
170	0	0.387342
171	0	0.00315646

## Sheet: Scanner CCS
ID	Groundtruth	Prediction Score
0	0	0.15606
1	1	0.261789
2	0	0.0213283
3	1	0.472889
4	1	0.283567
5	0	0.00110426
6	0	0.000185184
7	0	0.201395
8	1	0.257194
9	1	0.213215
10	1	0.469178
11	0	0.0369717
12	0	6.87807e-06
13	1	0.261108
14	0	0.143146
15	0	0.0396028
16	1	0.259599
17	1	0.442834
18	1	0.324322
19	1	0.256228
20	1	0.54266
21	1	0.162856
22	1	0.329596
23	0	0.0162258
24	0	0.0477576
25	0	0.0556536
26	0	0.000214683
27	0	0.00301502
28	0	0.0302587
29	0	0.103001
30	1	0.363594
31	1	0.225146
32	1	0.301158
33	1	0.219104
34	0	0.0170105
35	0	0.191027
36	0	0.268974
37	0	0.000603859
38	0	0.00390252
39	0	0.164083
40	0	0.181471
41	1	0.293713
42	1	0.422113
43	0	0.119021
44	0	0.111784
45	1	0.417177
46	1	0.282988
47	1	0.419834
48	0	0.0144082
49	1	0.262496
50	0	0.0185564
51	0	0.18
52	1	0.377015
53	0	0.0281548
54	0	0.125467
55	0	0.0834882
56	0	0.0170533
57	1	0.364216
58	1	0.458982
59	0	0.0408461
60	0	0.0103266
61	1	0.167929
62	1	0.367681
63	0	0.00287836
64	0	2.36926e-06
65	0	0.108748
66	1	0.0337193
67	1	0.255279
68	1	0.362686
69	0	0.00503094
70	0	0.00271727
71	0	0.0477895
72	1	0.26897
73	0	0.000731087
74	0	0.00271916
75	0	0.0190452
76	1	0.20427
77	1	0.376991
78	1	0.444364
79	1	0.180027
80	1	0.0227996
81	0	0.00457795
82	1	0.404674
83	1	0.361768
84	0	0.0128205
85	1	0.114965
86	0	0.00772157
87	0	0.0351558
88	1	0.551129
89	1	0.467159
90	0	0.0369806
91	0	0.000113115
92	1	0.084815
93	0	0.0268092
94	1	0.426969
95	0	0.0115932
96	1	0.174009
97	1	0.28541
98	0	0.005259
99	0	0.0105301
100	1	0.256245
101	1	0.187187
102	0	0.0285095
103	1	0.393362
104	0	0.199157
105	0	0
106	1	0.339755
107	1	0.514246
108	1	0.374651
109	0	0.454326
110	0	0.0241013
111	1	0.257173
112	1	0.318089
113	1	0.16151
114	0	0.060217
115	0	0.181624
116	1	0.458079
117	0	0.0820829
118	0	0.139447
119	0	0.0108647
120	1	0.297747
121	1	0.495513
122	0	0.360531
123	1	0.433496
124	0	0.364725
125	0	0.000537135
126	1	0.241842
127	1	0.0156992
128	0	0.193332
129	0	0.0579759
130	1	0.471401
131	1	0.299617
132	0	0.00376671
133	1	0.401695
134	1	0.337764
135	1	0.356963
136	0	0.000873565
137	1	0.399682
138	1	0.194651
139	0	0.178218
140	1	0.418139
141	0	0.00131117
142	0	0.00330168
143	0	0.040281
144	1	0.48267
145	1	0.549667
146	1	0.387148
147	1	0.411701
148	0	0.450627
149	1	0.307991
